# Supplementary material for: Sales characteristics of Pokémon trading cards: A prospective one-year field study
Source: PLoS One. 2026 Mar 12;21(3):e0334289. doi: 10.1371/journal.pone.0334289 (PMC12981466; doi:10.1371/journal.pone.0334289)
Supplement: S1 Dataset — The cards are listed in order of descending sales prices. (XLSX) [file pone.0334289.s001.xlsx]

## Sheet: S1 Dataset
Card name	Set information (card number)	Set	Language	Card type	Rarity	Holographic effect	Edition	Card condition	Print quality	Perplexity sales price estimation_lower limit (euro)	Perplexity sales price estimation_upper limit (euro)	Posted price on eBay after manual reevaluation (euro)	Relation between posted price and Perplexity price range	Date the card was offered on eBay (dd.mm.yyyy)	Card sold during study period (28 May 2024 till 27 May 2025)?	Date the card was sold on eBay (dd.mm.yyyy)	Achieved sales price (euro)	Relation between achieved sales price and Perplexity price range	Cumulated revenue (euro)	Cumulated revenue (%)	ABC analysis_item category	Latency between offer and sale of card (days)	"Survival" time of card (days)	Gender of buyer	Residence of buyer	German federal state
Glurak	4/102	Base Set	German	Pokémon character	Rare	Holofoil	Unlimited edition	Excellent	Correctly printed	100	425	198.05	Within Perplexity price range	2024-06-25	Yes	2024-06-25	145	Within Perplexity price range	145	15.6994	A	0	0	Male	Medium-sized city	Brandenburg
Misty's Gyarados	13/132	Gym Challenge	English	Pokémon character	Rare	Holofoil	Unlimited edition	Near Mint or Better	Correctly printed	30	150	29.95	Below Perplexity price range	2024-06-07	Yes	2024-06-07	29.95	Below Perplexity price range	174.95	18.9422	A	0	0	Male	Small town	Lower Saxony
Magneton	9/102	Base Set	German	Pokémon character	Rare	Holofoil	Unlimited edition	Excellent	Correctly printed	15	35	17.95	Within Perplexity price range	2024-10-17	Yes	2024-10-24	17.95	Within Perplexity price range	192.9	20.8857	A	7	7	Male	Large city	Rhineland-Palatinate
Zapdos	16/102	Base Set	German	Pokémon character	Rare	Holofoil	Unlimited edition	Near Mint or Better	Correctly printed	15	80	19.9	Within Perplexity price range	2024-06-03	Yes	2024-06-03	17	Within Perplexity price range	209.9	22.7263	A	0	0	Male	Medium-sized city	Lower Saxony
Raichu	14/102	Base Set	German	Pokémon character	Rare	Holofoil	Unlimited edition	Excellent	Correctly printed	40	50	22.95	Below Perplexity price range	2024-06-06	Yes	2024-06-15	15	Below Perplexity price range	224.9	24.3504	A	9	9	Female	Rural municipality	Bavaria
Dark Golbat	7/82	Team Rocket	English	Pokémon character	Rare	Holofoil	Unlimited edition	Near Mint or Better	Correctly printed	15	30	18.95	Within Perplexity price range	2024-06-11	Yes	2024-06-11	15	Within Perplexity price range	239.9	25.9744	A	0	0	Male	Rural municipality	Baden-Wuerttemberg
Sichlor	10/64	Jungle	German	Pokémon character	Rare	Holofoil	Unlimited edition	Excellent	Correctly printed	10	30	19.95	Within Perplexity price range	2024-10-14	Yes	2024-10-17	15	Within Perplexity price range	254.9	27.5985	A	3	3	Male	Medium-sized city	North Rhine-Westphalia
Vulnona	12/102	Base Set	German	Pokémon character	Rare	Holofoil	Unlimited edition	Excellent	Correctly printed	8	15	17.95	Above Perplexity price range	2024-10-17	Yes	2025-01-12	15	Within Perplexity price range	269.9	29.2226	A	87	87	Male	Small town	Bavaria
Jolteon	4/64	Jungle	English	Pokémon character	Rare	Holofoil	Unlimited edition	Near Mint or Better	Correctly printed	10	20	14.95	Within Perplexity price range	2024-06-08	Yes	2024-06-08	14.95	Within Perplexity price range	284.85	30.8413	A	0	0	Male	Small town	Baden-Wuerttemberg
Pixi	1/64	Jungle	German	Pokémon character	Rare	Holofoil	Unlimited edition	Excellent	Correctly printed	30	100	19.95	Below Perplexity price range	2024-05-28	Yes	2024-06-13	14	Below Perplexity price range	298.85	32.3571	A	16	16	Male	Medium-sized city	Thuringia
Chansey	3/130	Base Set 2	English	Pokémon character	Rare	Holofoil	Unlimited edition	Very Good	Correctly printed	5.5	13.5	13.95	Above Perplexity price range	2024-10-19	Yes	2025-04-08	13.95	Above Perplexity price range	312.8	33.8675	A	171	171	Male	Large city	North Rhine-Westphalia
Dunkles Dragonir	33/82	Team Rocket	German	Pokémon character	Uncommon	Non-holofoil	First edition	Excellent	Correctly printed	8	20	19.95	Within Perplexity price range	2024-10-14	Yes	2025-01-17	13.5	Within Perplexity price range	326.3	35.3291	A	95	95	Male	Large city	Thuringia
Pidgeot	8/64	Jungle	English	Pokémon character	Rare	Holofoil	Unlimited edition	Near Mint or Better	Correctly printed	20	40	14.95	Below Perplexity price range	2024-06-09	Yes	2024-06-12	13.05	Below Perplexity price range	339.35	36.7421	A	3	3	Female	Large city	North Rhine-Westphalia
Machomei	8/102	Base Set	German	Pokémon character	Rare	Holofoil	Unlimited edition	Near Mint or Better	Correctly printed	1	49.95	22.95	Within Perplexity price range	2024-06-13	Yes	2024-07-03	13	Within Perplexity price range	352.35	38.1496	A	20	20	Male	Small town	North Rhine-Westphalia
Skaraborn	6/111	Neo Genesis	German	Pokémon character	Rare	Holofoil	Unlimited edition	Excellent	Correctly printed	10	30	19.95	Within Perplexity price range	2024-10-14	Yes	2024-10-20	13	Within Perplexity price range	365.35	39.5572	A	6	6	Male	Large city	North Rhine-Westphalia
Dunkles Giflor	30/82	Team Rocket	German	Pokémon character	Rare	Non-holofoil	Unlimited edition	Excellent	Correctly printed	5	15	12.95	Within Perplexity price range	2024-10-19	Yes	2024-12-22	12.95	Within Perplexity price range	378.3	40.9593	A	64	64	Female	Large city	Brandenburg
Piepi-Puppe	70/102	Base Set	German	Trainer	Rare	Non-holofoil	Unlimited edition	Excellent	Correctly printed	7	15	12.95	Within Perplexity price range	2024-10-21	Yes	2024-12-31	12.95	Below Perplexity price range	391.25	42.3614	A	71	71	Male	Rural municipality	Rhineland-Palatinate
Regenbogen-Energie	80/82	Team Rocket	German	Energy	Rare	Non-holofoil	Unlimited edition	Excellent	Correctly printed	5	15	16.95	Above Perplexity price range	2024-10-21	Yes	2025-02-03	12.5	Within Perplexity price range	403.75	43.7148	A	105	105	Male	Small town	Bavaria
Piepi-Puppe	70/102	Base Set	German	Trainer	Rare	Non-holofoil	Unlimited edition	Near Mint or Better	Correctly printed	1.35	2	14.95	Above Perplexity price range	2024-09-13	Yes	2024-09-15	12.15	Above Perplexity price range	415.9	45.0303	A	2	2	Male	Rural municipality	Mecklenburg-Vorpommern
Dunkles Magneton	28/82	Team Rocket	German	Pokémon character	Rare	Non-holofoil	Unlimited edition	Excellent	Correctly printed	5	15	11.95	Within Perplexity price range	2024-10-16	Yes	2024-11-06	11.95	Within Perplexity price range	427.85	46.3242	A	21	21	Male	Large city	Mecklenburg-Vorpommern
Zapdos	30/62	Fossil	German	Pokémon character	Rare	Non-holofoil	Unlimited edition	Excellent	Correctly printed	5	15	14.95	Within Perplexity price range	2024-10-16	Yes	2025-01-19	11.5	Within Perplexity price range	439.35	47.5693	A	95	95	Male	Medium-sized city	Thuringia
Dunkles Blitza	38/82	Team Rocket	German	Pokémon character	Uncommon	Non-holofoil	Unlimited edition	Excellent	Correctly printed	3	20	10.95	Within Perplexity price range	2024-11-14	Yes	2024-12-05	10.95	Within Perplexity price range	450.3	48.7549	A	21	21	Male	Large city	Berlin
Quappo	13/102	Base Set	German	Pokémon character	Rare	Holofoil	Unlimited edition	Excellent	Correctly printed	4	15	16.95	Above Perplexity price range	2024-10-17	Yes	2024-11-24	10	Within Perplexity price range	460.3	49.8376	A	38	38	Female	Medium-sized city	Lower Saxony
Hypno	23/62	Fossil	German	Pokémon character	Rare	Non-holofoil	Unlimited edition	Excellent	Correctly printed	5	15	8.95	Within Perplexity price range	2024-10-19	Yes	2024-11-08	8.95	Within Perplexity price range	469.25	50.8066	A	20	20	Male	Rural municipality	Rhineland-Palatinate
Pokémon-Händler	77/102	Base Set	German	Trainer	Rare	Non-holofoil	Unlimited edition	Excellent	Correctly printed	5	15	8.95	Within Perplexity price range	2024-10-22	Yes	2025-05-15	8.95	Within Perplexity price range	478.2	51.7757	A	205	205	Male	Large city	North Rhine-Westphalia
Garados	6/102	Base Set	German	Pokémon character	Rare	Holofoil	Unlimited edition	Excellent	Correctly printed	15	30	8.05	Below Perplexity price range	2024-06-10	Yes	2024-06-10	8.05	Below Perplexity price range	486.25	52.6472	A	0	0	Male	Medium-sized city	Rhineland-Palatinate
Dark Machamp	10/82	Team Rocket	English	Pokémon character	Rare	Holofoil	Unlimited edition	Excellent	Correctly printed	20	40	13.95	Below Perplexity price range	2024-06-04	Yes	2024-06-21	8	Below Perplexity price range	494.25	53.5134	A	17	17	Male	Large city	North Rhine-Westphalia
Dunkles Blitza	38/82	Team Rocket	German	Pokémon character	Uncommon	Non-holofoil	Unlimited edition	Near Mint or Better	Correctly printed	5	30	11.95	Within Perplexity price range	2024-11-21	Yes	2024-12-13	8	Within Perplexity price range	502.25	54.3796	A	22	22	Male	Large city	Hamburg
Here Comes Team Rocket!	71/82	Team Rocket	English	Trainer	Rare	Non-holofoil	Unlimited edition	Excellent	Correctly printed	5.1	6.3	7.95	Above Perplexity price range	2024-09-13	Yes	2024-09-14	7.95	Above Perplexity price range	510.2	55.2404	A	1	1	Male	Large city	North Rhine-Westphalia
Aquana	12/64	Jungle	German	Pokémon character	Rare	Holofoil	Unlimited edition	Very Good	Correctly printed	5	15	7.95	Within Perplexity price range	2024-10-18	Yes	2024-12-17	7.95	Within Perplexity price range	518.15	56.1011	A	60	60	Female	Medium-sized city	Bavaria
Dunkles Glutexo	32/82	Team Rocket	German	Pokémon character	Uncommon	Non-holofoil	Unlimited edition	Near Mint or Better	Correctly printed	5	40	7.95	Within Perplexity price range	2024-11-28	Yes	2024-12-11	7.95	Within Perplexity price range	526.1	56.9619	A	13	13	Male	Large city	Hamburg
Dark Hypno	9/82	Team Rocket	English	Pokémon character	Rare	Holofoil	Unlimited edition	Excellent	Correctly printed	25	35	11.95	Below Perplexity price range	2024-06-04	Yes	2024-06-21	7	Below Perplexity price range	533.1	57.7198	A	17	17	Male	Large city	North Rhine-Westphalia
Erika's Vileplume	045	Gym Heroes	Japanese	Pokémon character	Rare	Holofoil	Unlimited edition	Near Mint or Better	Correctly printed	15	20	13.95	Below Perplexity price range	2024-07-01	Yes	2024-08-21	6.5	Below Perplexity price range	539.6	58.4236	A	51	51	Male	Medium-sized city	North Rhine-Westphalia
Mewtu	3	Black Star Promo	German	Pokémon character	Not applicable	Non-holofoil	Unlimited edition	Excellent	Correctly printed	1.8	4	9.95	Above Perplexity price range	2024-08-27	Yes	2024-09-01	6.5	Above Perplexity price range	546.1	59.1273	A	5	5	Male	Large city	Bavaria
Blitza	20/64	Jungle	German	Pokémon character	Rare	Non-holofoil	Unlimited edition	Very Good	Correctly printed	5	15	7.95	Within Perplexity price range	2024-10-16	Yes	2024-10-26	5.85	Within Perplexity price range	551.95	59.7607	A	10	10	Male	Small town	North Rhine-Westphalia
Glumanda	46/102	Base Set	German	Pokémon character	Common	Non-holofoil	Unlimited edition	Near Mint or Better	Correctly printed	2.7	4	5.45	Above Perplexity price range	2024-10-07	Yes	2025-03-25	5.45	Above Perplexity price range	557.4	60.3508	A	169	169	Female	Large city	Hesse
Machomei	8/102	Base Set	German	Pokémon character	Rare	Holofoil	First edition	Very Good	Correctly printed	5	30	11.95	Within Perplexity price range	2024-07-04	Yes	2024-10-02	5	Within Perplexity price range	562.4	60.8922	A	90	90	Male	Medium-sized city	Bavaria
Nidorino	37/102	Base Set	German	Pokémon character	Uncommon	Non-holofoil	Unlimited edition	Near Mint or Better	Correctly printed	0.9	1.5	4.95	Above Perplexity price range	2024-09-06	Yes	2024-09-11	4.95	Above Perplexity price range	567.35	61.4281	A	5	5	Male	Large city	Thuringia
Schiggy	63/102	Base Set	German	Pokémon character	Common	Non-holofoil	Unlimited edition	Excellent	Correctly printed	2	15	4.15	Within Perplexity price range	2024-10-27	Yes	2025-01-12	4.15	Within Perplexity price range	571.5	61.8774	A	77	77	Male	Small town	Bavaria
Dunkles Maschock	40/82	Team Rocket	German	Pokémon character	Uncommon	Non-holofoil	Unlimited edition	Near Mint or Better	Correctly printed	3	20	4.15	Within Perplexity price range	2024-11-18	Yes	2024-11-27	4.15	Within Perplexity price range	575.65	62.3268	A	9	9	Male	Large city	Hamburg
Schiggy	63/102	Base Set	German	Pokémon character	Common	Non-holofoil	Unlimited edition	Excellent	Correctly printed	2	15	4.05	Within Perplexity price range	2025-01-05	Yes	2025-01-05	4.05	Within Perplexity price range	579.7	62.7653	A	0	0	Male	Large city	Hamburg
Vulnona	12/102	Base Set	German	Pokémon character	Rare	Holofoil	Unlimited edition	Excellent	Correctly printed	8	11	14.95	Above Perplexity price range	2024-06-09	Yes	2024-08-12	4	Below Perplexity price range	583.7	63.1984	A	64	64	Male	Small town	North Rhine-Westphalia
Dunkles Entoron	37/82	Team Rocket	German	Pokémon character	Uncommon	Non-holofoil	Unlimited edition	Near Mint or Better	Correctly printed	3	20	4	Within Perplexity price range	2024-11-22	Yes	2024-11-27	4	Within Perplexity price range	587.7	63.6314	A	5	5	Male	Large city	Hamburg
Tauboga	22/102	Base Set	German	Pokémon character	Rare	Non-holofoil	Unlimited edition	Near Mint or Better	Correctly printed	2	15	3.95	Within Perplexity price range	2024-06-04	Yes	2024-06-07	3.95	Within Perplexity price range	591.65	64.0591	A	3	3	Male	Small town	Lower Saxony
Glutexo	24/102	Base Set	German	Pokémon character	Uncommon	Non-holofoil	Unlimited edition	Near Mint or Better	Correctly printed	2.7	4	3.95	Within Perplexity price range	2024-10-02	Yes	2025-03-25	3.95	Within Perplexity price range	595.6	64.4868	A	174	174	Female	Large city	Hesse
Alpollo	21/62	Fossil	German	Pokémon character	Rare	Non-holofoil	Unlimited edition	Excellent	Correctly printed	1	3	3.95	Above Perplexity price range	2024-11-25	Yes	2024-11-28	3.95	Above Perplexity price range	599.55	64.9145	A	3	3	Male	Medium-sized city	Brandenburg
Pikachu	58/102	Base Set	German	Pokémon character	Common	Non-holofoil	Unlimited edition	Near Mint or Better	Correctly printed	2.25	55	3.95	Within Perplexity price range	2025-01-04	Yes	2025-01-12	3.95	Within Perplexity price range	603.5	65.3421	A	8	8	Male	Small town	Bavaria
Pikachu	58/102	Base Set	German	Pokémon character	Common	Non-holofoil	Unlimited edition	Excellent	Correctly printed	2.25	55	3.65	Within Perplexity price range	2025-01-07	Yes	2025-01-09	3.65	Within Perplexity price range	607.15	65.7373	A	2	2	Male	Large city	Baden-Wuerttemberg
Schiggy	68/82	Team Rocket	German	Pokémon character	Common	Non-holofoil	Unlimited edition	Near Mint or Better	Correctly printed	1.08	6.61	4.95	Within Perplexity price range	2025-01-07	Yes	2025-03-02	3.65	Within Perplexity price range	610.8	66.1325	A	54	54	Male	Small town	Baden-Wuerttemberg
Flareon	19/64	Jungle	English	Pokémon character	Rare	Non-holofoil	Unlimited edition	Excellent	Correctly printed	Perplexity was unable to estimate a lower sales price limit for this card.	Perplexity was unable to estimate an upper sales price limit for this card.	8.95	Not applicable	2024-06-21	Yes	2024-08-14	3.5	Not applicable	614.3	66.5115	A	54	54	Male	Small town	North Rhine-Westphalia
Pikachu	58/102	Base Set	German	Pokémon character	Common	Non-holofoil	Unlimited edition	Excellent	Correctly printed	20	55	3.95	Below Perplexity price range	2024-09-27	Yes	2024-10-02	3.5	Below Perplexity price range	617.8	66.8904	A	5	5	Male	Medium-sized city	Bavaria
Pikachu	58/102	Base Set	German	Pokémon character	Common	Non-holofoil	Unlimited edition	Near Mint or Better	Correctly printed	5	15	4.15	Below Perplexity price range	2024-10-26	Yes	2024-12-05	3.5	Below Perplexity price range	621.3	67.2694	A	40	40	Male	Large city	Lower Saxony
Voltobal	67/102	Base Set	German	Pokémon character	Common	Non-holofoil	Unlimited edition	Excellent	Correctly printed	1	2.5	3.25	Above Perplexity price range	2024-09-28	Yes	2024-11-03	3.25	Above Perplexity price range	624.55	67.6213	A	36	36	Male	Small town	Thuringia
Magmar	36/102	Base Set	German	Pokémon character	Uncommon	Non-holofoil	Unlimited edition	Near Mint or Better	Correctly printed	2.25	3	4.95	Above Perplexity price range	2024-10-01	Yes	2024-10-12	3.22	Above Perplexity price range	627.77	67.9699	A	11	11	Male	Small town	Bavaria
Brock's Primeape	35/132	Gym Challenge	English	Pokémon character	Uncommon	Non-holofoil	Unlimited edition	Near Mint or Better	Correctly printed	2.25	3	3.95	Above Perplexity price range	2024-09-05	Yes	2025-01-17	3.15	Above Perplexity price range	630.92	68.311	A	134	134	Male	Large city	Thuringia
Nidorino	37/102	Base Set	German	Pokémon character	Uncommon	Non-holofoil	Unlimited edition	Excellent	Correctly printed	1.5	3	3.15	Above Perplexity price range	2024-09-08	Yes	2024-09-23	3.15	Above Perplexity price range	634.07	68.652	A	15	15	Male	Small town	Baden-Wuerttemberg
Squirtle	68/82	Team Rocket	English	Pokémon character	Common	Non-holofoil	Unlimited edition	Near Mint or Better	Correctly printed	2	4	3.15	Within Perplexity price range	2024-10-09	Yes	2025-01-09	3.15	Within Perplexity price range	637.22	68.9931	A	92	92	Male	Large city	Baden-Wuerttemberg
Dunkles Lektrobal	34/82	Team Rocket	German	Pokémon character	Uncommon	Non-holofoil	Unlimited edition	Near Mint or Better	Correctly printed	3	20	3.15	Within Perplexity price range	2024-11-17	Yes	2024-11-27	3.15	Within Perplexity price range	640.37	69.3341	A	10	10	Male	Large city	Hamburg
Igelavar	46/111	Neo Genesis	German	Pokémon character	Uncommon	Non-holofoil	Unlimited edition	Excellent	Correctly printed	2	20	3.15	Within Perplexity price range	2024-11-22	Yes	2024-12-02	3.15	Within Perplexity price range	643.52	69.6752	A	10	10	Female	Small town	Saarland
Schillok	42/102	Base Set	German	Pokémon character	Uncommon	Non-holofoil	Unlimited edition	Near Mint or Better	Correctly printed	4.39	6.99	5.05	Within Perplexity price range	2025-01-07	Yes	2025-01-08	3.15	Below Perplexity price range	646.67	70.0162	A	1	1	Male	Small town	Bavaria
Super Energie-Absauger	79/102	Base Set	German	Trainer	Rare	Non-holofoil	Unlimited edition	Excellent	Correctly printed	2.49	8.99	4.45	Within Perplexity price range	2024-10-21	Yes	2025-03-01	3.1	Within Perplexity price range	649.77	70.3519	A	131	131	Male	Small town	Baden-Wuerttemberg
Dunkles Snobilikat	42/82	Team Rocket	German	Pokémon character	Uncommon	Non-holofoil	Unlimited edition	Excellent	Correctly printed	2	15	3.05	Within Perplexity price range	2024-11-16	Yes	2024-11-27	3.05	Within Perplexity price range	652.82	70.6821	A	11	11	Male	Large city	Hamburg
Dunkles Rasaff	43/82	Team Rocket	German	Pokémon character	Uncommon	Non-holofoil	Unlimited edition	Near Mint or Better	Correctly printed	3	20	3.05	Within Perplexity price range	2024-11-17	Yes	2024-11-27	3.05	Within Perplexity price range	655.87	71.0123	A	10	10	Male	Large city	Hamburg
Igelavar	47/111	Neo Genesis	German	Pokémon character	Uncommon	Non-holofoil	Unlimited edition	Near Mint or Better	Correctly printed	2	20	3.05	Within Perplexity price range	2024-11-23	Yes	2024-12-02	3.05	Within Perplexity price range	658.92	71.3426	A	9	9	Female	Small town	Saarland
Beleber	89/102	Base Set	German	Trainer	Uncommon	Non-holofoil	Unlimited edition	Near Mint or Better	Correctly printed	2	20	3.05	Within Perplexity price range	2024-12-05	Yes	2025-01-04	3.05	Within Perplexity price range	661.97	71.6728	A	30	30	Male	Large city	Berlin
Beleber	89/102	Base Set	German	Trainer	Uncommon	Non-holofoil	Unlimited edition	Near Mint or Better	Correctly printed	2	20	3.05	Within Perplexity price range	2024-12-06	Yes	2025-02-16	3.05	Within Perplexity price range	665.02	72.003	A	72	72	Male	Small town	North Rhine-Westphalia
Dark Slowbro	29/82	Team Rocket	English	Pokémon character	Rare	Non-holofoil	Unlimited edition	Excellent	Correctly printed	3	5	6.95	Above Perplexity price range	2024-06-12	Yes	2024-08-14	3	Within Perplexity price range	668.02	72.3278	A	63	63	Male	Small town	North Rhine-Westphalia
Blaine's Charmander	60/132	Gym Challenge	English	Pokémon character	Common	Non-holofoil	Unlimited edition	Excellent	Correctly printed	2.25	4	5	Above Perplexity price range	2024-08-20	Yes	2024-08-21	3	Within Perplexity price range	671.02	72.6527	A	1	1	Male	Medium-sized city	North Rhine-Westphalia
Bisaknosp	30/102	Base Set	German	Pokémon character	Uncommon	Non-holofoil	Unlimited edition	Excellent	Correctly printed	0.9	1.5	3.95	Above Perplexity price range	2024-09-05	Yes	2024-09-19	3	Above Perplexity price range	674.02	72.9775	A	14	14	Female	Rural municipality	Saxony
Super Energie-Absauger	79/102	Base Set	German	Trainer	Rare	Non-holofoil	Unlimited edition	Near Mint or Better	Correctly printed	0.9	1.5	3.95	Above Perplexity price range	2024-09-12	Yes	2024-10-16	3	Above Perplexity price range	677.02	73.3023	A	34	34	Male	Small town	Bavaria
Dark Weezing	14/82	Team Rocket	English	Pokémon character	Rare	Holofoil	Unlimited edition	Near Mint or Better	Correctly printed	5	15	4.95	Below Perplexity price range	2024-06-09	Yes	2024-08-14	2.95	Below Perplexity price range	679.97	73.6217	A	66	66	Male	Small town	North Rhine-Westphalia
Giovanni's Nidoran female	75/132	Gym Challenge	English	Pokémon character	Common	Non-holofoil	Unlimited edition	Near Mint or Better	Correctly printed	2	3	2.95	Within Perplexity price range	2024-08-20	Yes	2024-10-13	2.95	Within Perplexity price range	682.92	73.9411	A	54	54	Female	Small town	Baden-Wuerttemberg
Porygon	39/102	Base Set	German	Pokémon character	Uncommon	Non-holofoil	Unlimited edition	Excellent	Correctly printed	1	2	2.95	Above Perplexity price range	2024-09-08	Yes	2024-10-05	2.95	Above Perplexity price range	685.87	74.2605	A	27	27	Male	Small town	Bavaria
Pikachu	60/64	Jungle	English	Pokémon character	Common	Non-holofoil	Unlimited edition	Near Mint or Better	Correctly printed	2.3	27.5	2.95	Within Perplexity price range	2024-11-06	Yes	2025-02-07	2.95	Within Perplexity price range	688.82	74.5799	A	93	93	Female	Rural municipality	Bavaria
Evoli	55/82	Team Rocket	German	Pokémon character	Common	Non-holofoil	Unlimited edition	Near Mint or Better	Correctly printed	1.28	12.75	2.95	Within Perplexity price range	2024-12-14	Yes	2025-01-09	2.95	Within Perplexity price range	691.77	74.8993	A	26	26	Male	Large city	Baden-Wuerttemberg
Nidoran weiblich	57/64	Jungle	German	Pokémon character	Common	Non-holofoil	First edition	Excellent	Correctly printed	1	4	2.85	Within Perplexity price range	2024-11-06	Yes	2025-01-12	2.85	Within Perplexity price range	694.62	75.2079	A	67	67	Male	Small town	Bavaria
Voltobal	67/102	Base Set	German	Pokémon character	Common	Non-holofoil	Unlimited edition	Excellent	Correctly printed	1	2.5	2.85	Above Perplexity price range	2024-11-09	Yes	2025-04-19	2.85	Above Perplexity price range	697.47	75.5165	A	161	161	Male	Small town	Lower Saxony
Dark Machoke	40/82	Team Rocket	English	Pokémon character	Uncommon	Non-holofoil	Unlimited edition	Near Mint or Better	Correctly printed	2.25	3.6	3.95	Above Perplexity price range	2024-09-08	Yes	2025-02-27	2.7	Within Perplexity price range	700.17	75.8088	A	172	172	Male	Large city	North Rhine-Westphalia
Igelavar	47/111	Neo Genesis	German	Pokémon character	Uncommon	Non-holofoil	Unlimited edition	Near Mint or Better	Correctly printed	2	20	3.05	Within Perplexity price range	2024-11-20	Yes	2025-01-12	2.7	Within Perplexity price range	702.87	76.1011	A	53	53	Male	Small town	Bavaria
Pikachu	60/64	Jungle	English	Pokémon character	Common	Non-holofoil	Unlimited edition	Excellent	Correctly printed	2.3	27.5	2.65	Within Perplexity price range	2024-11-09	Yes	2025-02-07	2.65	Within Perplexity price range	705.52	76.388	A	90	90	Female	Rural municipality	Bavaria
Pikachu	70/111	Neo Genesis	German	Pokémon character	Common	Non-holofoil	Unlimited edition	Near Mint or Better	Correctly printed	2.63	4.49	3.05	Within Perplexity price range	2025-01-07	Yes	2025-03-01	2.65	Within Perplexity price range	708.17	76.675	A	53	53	Male	Small town	Baden-Wuerttemberg
Pikachu	70/111	Neo Genesis	German	Pokémon character	Common	Non-holofoil	Unlimited edition	Near Mint or Better	Correctly printed	2.63	4.49	3.05	Within Perplexity price range	2025-01-07	Yes	2025-02-22	2.55	Below Perplexity price range	710.72	76.9511	A	46	46	Male	Large city	Hamburg
Bibor	17/102	Base Set	German	Pokémon character	Rare	Non-holofoil	Unlimited edition	Near Mint or Better	Correctly printed	30	40	6.95	Below Perplexity price range	2024-06-25	Yes	2024-07-26	2.5	Below Perplexity price range	713.22	77.2217	A	31	31	Male	Large city	Baden-Wuerttemberg
Schlurp	38/64	Jungle	German	Pokémon character	Uncommon	Non-holofoil	Unlimited edition	Excellent	Correctly printed	2	4	2.5	Within Perplexity price range	2024-08-13	Yes	2025-01-12	2.5	Within Perplexity price range	715.72	77.4924	A	152	152	Male	Small town	Bavaria
Magmar	51/130	Base Set 2	English	Pokémon character	Uncommon	Non-holofoil	Unlimited edition	Near Mint or Better	Correctly printed	2.25	3	2.75	Within Perplexity price range	2024-09-04	Yes	2024-11-26	2.5	Within Perplexity price range	718.22	77.7631	A	83	83	Male	Medium-sized city	Schleswig-Holstein
Arkani	23/102	Base Set	German	Pokémon character	Uncommon	Non-holofoil	Unlimited edition	Near Mint or Better	Correctly printed	2.7	4	3.45	Within Perplexity price range	2024-10-04	Yes	2024-10-15	2.5	Below Perplexity price range	720.72	78.0338	A	11	11	Male	Small town	Bavaria
Pikachu	87/130	Base Set 2	English	Pokémon character	Common	Non-holofoil	Unlimited edition	Near Mint or Better	Correctly printed	2.35	36.25	3.15	Within Perplexity price range	2024-10-27	Yes	2024-12-11	2.5	Within Perplexity price range	723.22	78.3045	A	45	45	Male	Large city	North Rhine-Westphalia
Porygon	39/102	Base Set	German	Pokémon character	Uncommon	Non-holofoil	Unlimited edition	Excellent	Correctly printed	3	20	3.05	Within Perplexity price range	2024-11-16	Yes	2025-02-02	2.5	Below Perplexity price range	725.72	78.5751	A	78	78	Male	Medium-sized city	Lower Saxony
Keifel	44/111	Neo Genesis	German	Pokémon character	Uncommon	Non-holofoil	Unlimited edition	Near Mint or Better	Correctly printed	2	20	2.45	Within Perplexity price range	2024-11-21	Yes	2024-12-02	2.45	Within Perplexity price range	728.17	78.8404	A	11	11	Male	Small town	Baden-Wuerttemberg
Bisasam	44/102	Base Set	German	Pokémon character	Common	Non-holofoil	Unlimited edition	Excellent	Correctly printed	0.02	5.01	2.45	Within Perplexity price range	2024-12-12	Yes	2025-01-05	2.45	Within Perplexity price range	730.62	79.1057	A	24	24	Male	Large city	Hamburg
Charmander	50/82	Team Rocket	English	Pokémon character	Common	Non-holofoil	Unlimited edition	Near Mint or Better	Correctly printed	2.25	3	2.35	Within Perplexity price range	2024-08-29	Yes	2025-01-09	2.35	Within Perplexity price range	732.97	79.3601	A	133	133	Male	Large city	Baden-Wuerttemberg
Sandan	62/102	Base Set	German	Pokémon character	Common	Non-holofoil	Unlimited edition	Near Mint or Better	Correctly printed	1.5	3.5	2.35	Within Perplexity price range	2024-10-09	Yes	2025-01-12	2.35	Within Perplexity price range	735.32	79.6146	A	95	95	Male	Small town	Bavaria
Onix	56/102	Base Set	German	Pokémon character	Common	Non-holofoil	Unlimited edition	Near Mint or Better	Correctly printed	1	8	2.35	Within Perplexity price range	2024-11-07	Yes	2024-11-09	2.35	Within Perplexity price range	737.67	79.869	A	2	2	Male	Small town	Lower Saxony
Entoron	35/62	Fossil	German	Pokémon character	Uncommon	Non-holofoil	Unlimited edition	Near Mint or Better	Correctly printed	3	20	2.35	Below Perplexity price range	2024-11-21	Yes	2024-12-29	2.35	Below Perplexity price range	740.02	80.1234	B	38	38	Male	Medium-sized city	Lower Saxony
Lahmus	43/62	Fossil	German	Pokémon character	Uncommon	Non-holofoil	Unlimited edition	Excellent	Correctly printed	2	15	2.35	Within Perplexity price range	2024-11-24	Yes	2024-11-26	2.35	Within Perplexity price range	742.37	80.3779	B	2	2	Male	Large city	Hamburg
Karpador	47/82	Team Rocket	German	Pokémon character	Uncommon	Non-holofoil	Unlimited edition	Excellent	Correctly printed	2	15	2.35	Within Perplexity price range	2024-11-24	Yes	2024-11-27	2.35	Within Perplexity price range	744.72	80.6323	B	3	3	Male	Large city	Hamburg
Dunkles Gallopa	44/82	Team Rocket	German	Pokémon character	Uncommon	Non-holofoil	Unlimited edition	Near Mint or Better	Correctly printed	3	20	2.25	Below Perplexity price range	2024-11-20	Yes	2024-11-20	2.25	Below Perplexity price range	746.97	80.8759	B	0	0	Male	Small town	Hesse
Dunkles Duflor	36/82	Team Rocket	German	Pokémon character	Uncommon	Non-holofoil	Unlimited edition	Near Mint or Better	Correctly printed	3	25	2.35	Below Perplexity price range	2024-11-13	Yes	2024-11-26	2.2	Below Perplexity price range	749.17	81.1141	B	13	13	Male	Medium-sized city	Schleswig-Holstein
Glumanda	50/82	Team Rocket	German	Pokémon character	Common	Non-holofoil	Unlimited edition	Near Mint or Better	Correctly printed	2.14	7.99	3.05	Within Perplexity price range	2025-01-05	Yes	2025-02-02	2.2	Within Perplexity price range	751.37	81.3523	B	28	28	Male	Medium-sized city	Saxony-Anhalt
Koga's Zubat	83/132	Gym Challenge	English	Pokémon character	Common	Non-holofoil	Unlimited edition	Near Mint or Better	Correctly printed	1.35	2	2.95	Above Perplexity price range	2024-08-21	Yes	2025-01-17	2.15	Above Perplexity price range	753.52	81.5851	B	149	149	Male	Large city	Thuringia
Arbok	31/62	Fossil	German	Pokémon character	Uncommon	Non-holofoil	Unlimited edition	Excellent	Correctly printed	1	15	2.15	Within Perplexity price range	2024-11-12	Yes	2024-12-30	2.15	Within Perplexity price range	755.67	81.8179	B	48	48	Male	Large city	Saxony-Anhalt
Sandamer	41/62	Fossil	German	Pokémon character	Uncommon	Non-holofoil	Unlimited edition	Excellent	Correctly printed	1	3	2.15	Within Perplexity price range	2024-11-26	Yes	2025-01-12	2.15	Within Perplexity price range	757.82	82.0507	B	47	47	Male	Small town	Bavaria
Alpollo	29/102	Base Set	German	Pokémon character	Uncommon	Non-holofoil	Unlimited edition	Near Mint or Better	Correctly printed	1	3	2.95	Within Perplexity price range	2024-09-08	Yes	2024-10-15	2.06	Within Perplexity price range	759.88	82.2737	B	37	37	Male	Small town	Bavaria
Traumato	49/102	Base Set	German	Pokémon character	Common	Non-holofoil	Unlimited edition	Excellent	Correctly printed	1	3	2.05	Within Perplexity price range	2024-10-06	Yes	2024-12-28	2.05	Within Perplexity price range	761.93	82.4957	B	83	83	Male	Medium-sized city	Lower Saxony
Sandslash	41/62	Fossil	English	Pokémon character	Uncommon	Non-holofoil	Unlimited edition	Excellent	Correctly printed	1.5	2.5	2	Within Perplexity price range	2024-08-02	Yes	2024-11-20	2	Within Perplexity price range	763.93	82.7122	B	110	110	Male	Small town	Hesse
Dark Flareon	35/82	Team Rocket	English	Pokémon character	Uncommon	Non-holofoil	Unlimited edition	Near Mint or Better	Correctly printed	3	10	3	Within Perplexity price range	2024-08-09	Yes	2024-08-14	2	Below Perplexity price range	765.93	82.9288	B	5	5	Male	Small town	North Rhine-Westphalia
Giovanni's Machoke	42/132	Gym Challenge	English	Pokémon character	Uncommon	Non-holofoil	Unlimited edition	Near Mint or Better	Correctly printed	1	3.5	3	Within Perplexity price range	2024-08-12	Yes	2024-08-14	2	Within Perplexity price range	767.93	83.1453	B	2	2	Male	Large city	Berlin
Porygon	39/102	Base Set	German	Pokémon character	Uncommon	Non-holofoil	Unlimited edition	Excellent	Correctly printed	0.9	1.5	2.15	Above Perplexity price range	2024-09-06	Yes	2024-10-02	2	Above Perplexity price range	769.93	83.3618	B	26	26	Male	Medium-sized city	Bavaria
Rhyhorn	90/130	Base Set 2	English	Pokémon character	Common	Non-holofoil	Unlimited edition	Near Mint or Better	Correctly printed	0.9	22.65	2.85	Within Perplexity price range	2024-11-04	Yes	2025-03-01	2	Within Perplexity price range	771.93	83.5784	B	117	117	Male	Small town	Baden-Wuerttemberg
Kangama	5/64	Jungle	German	Pokémon character	Rare	Holofoil	Unlimited edition	Very Good	Correctly printed	4	15	6.95	Within Perplexity price range	2024-06-12	Yes	2024-10-17	1.95	Below Perplexity price range	773.88	83.7895	B	127	127	Male	Medium-sized city	North Rhine-Westphalia
Arbok	31/62	Fossil	German	Pokémon character	Uncommon	Non-holofoil	Unlimited edition	Excellent	Correctly printed	1	15	1.95	Within Perplexity price range	2024-11-14	Yes	2024-11-17	1.95	Within Perplexity price range	775.83	84.0006	B	3	3	Male	Small town	Bavaria
Golbat	34/62	Fossil	German	Pokémon character	Uncommon	Non-holofoil	Unlimited edition	Excellent	Correctly printed	1	10	1.95	Within Perplexity price range	2024-11-15	Yes	2025-01-12	1.95	Within Perplexity price range	777.78	84.2118	B	58	58	Male	Small town	Bavaria
Quaputzi	38/102	Base Set	German	Pokémon character	Uncommon	Non-holofoil	Unlimited edition	Excellent	Correctly printed	1	10	1.95	Within Perplexity price range	2024-11-22	Yes	2025-01-12	1.95	Within Perplexity price range	779.73	84.4229	B	51	51	Male	Small town	Bavaria
Imposter Oak's Revenge	76/82	Team Rocket	English	Trainer	Uncommon	Non-holofoil	Unlimited edition	Excellent	Correctly printed	1.6	16	1.95	Within Perplexity price range	2024-12-05	Yes	2025-01-20	1.95	Within Perplexity price range	781.68	84.634	B	46	46	Male	Small town	Lower Saxony
Glumanda	50/82	Team Rocket	German	Pokémon character	Common	Non-holofoil	Unlimited edition	Excellent	Correctly printed	2.14	7.99	2.45	Within Perplexity price range	2025-01-04	Yes	2025-03-01	1.95	Below Perplexity price range	783.63	84.8452	B	56	56	Male	Small town	Baden-Wuerttemberg
Enton	65/82	Team Rocket	German	Pokémon character	Common	Non-holofoil	Unlimited edition	Near Mint or Better	Correctly printed	1.79	6.99	1.95	Within Perplexity price range	2025-01-08	Yes	2025-01-12	1.95	Within Perplexity price range	785.58	85.0563	B	4	4	Male	Small town	Bavaria
Dark Kadabra	39/82	Team Rocket	English	Pokémon character	Uncommon	Non-holofoil	Unlimited edition	Excellent	Correctly printed	0.9	3	2.5	Within Perplexity price range	2024-08-16	Yes	2025-02-27	1.9	Within Perplexity price range	787.48	85.262	B	195	195	Male	Large city	North Rhine-Westphalia
Venonat	97/130	Base Set 2	English	Pokémon character	Common	Non-holofoil	Unlimited edition	Excellent	Correctly printed	0.9	13.6	2.45	Within Perplexity price range	2024-10-28	Yes	2025-01-17	1.9	Within Perplexity price range	789.38	85.4677	B	81	81	Male	Large city	Thuringia
Taubsi	57/102	Base Set	German	Pokémon character	Common	Non-holofoil	Unlimited edition	Near Mint or Better	Correctly printed	3	5	1.85	Below Perplexity price range	2024-11-01	Yes	2025-01-12	1.85	Below Perplexity price range	791.23	85.668	B	72	72	Male	Small town	Bavaria
Magmar	39/62	Fossil	German	Pokémon character	Uncommon	Non-holofoil	Unlimited edition	Excellent	Correctly printed	1	10	1.85	Within Perplexity price range	2024-11-18	Yes	2024-12-19	1.85	Within Perplexity price range	793.08	85.8683	B	31	31	Male	Medium-sized city	Schleswig-Holstein
Austos	32/62	Fossil	German	Pokémon character	Uncommon	Non-holofoil	Unlimited edition	Near Mint or Better	Correctly printed	2.99	2.99	1.85	Below Perplexity price range	2024-11-25	Yes	2024-12-28	1.85	Below Perplexity price range	794.93	86.0686	B	33	33	Male	Medium-sized city	Lower Saxony
Nidoran männlich	55/102	Base Set	German	Pokémon character	Common	Non-holofoil	Unlimited edition	Near Mint or Better	Correctly printed	2	10	1.85	Below Perplexity price range	2024-12-12	Yes	2025-01-12	1.85	Below Perplexity price range	796.78	86.2689	B	31	31	Male	Small town	Bavaria
Glumanda	46/102	Base Set	German	Pokémon character	Common	Non-holofoil	Unlimited edition	Excellent	Correctly printed	1.5	4	1.85	Within Perplexity price range	2025-01-03	Yes	2025-01-05	1.85	Within Perplexity price range	798.63	86.4693	B	2	2	Male	Large city	Hamburg
Erika's Paras	71/132	Gym Challenge	English	Pokémon character	Common	Non-holofoil	Unlimited edition	Near Mint or Better	Correctly printed	1.35	2	2.45	Above Perplexity price range	2024-08-21	Yes	2025-01-17	1.8	Within Perplexity price range	800.43	86.6641	B	149	149	Male	Large city	Thuringia
Eevee	51/64	Jungle	English	Pokémon character	Common	Non-holofoil	Unlimited edition	Near Mint or Better	Correctly printed	2.7	4.5	2.25	Below Perplexity price range	2024-10-01	Yes	2025-01-24	1.8	Below Perplexity price range	802.23	86.859	B	115	115	Male	Large city	North Rhine-Westphalia
Jigglypuff	54/64	Jungle	English	Pokémon character	Common	Non-holofoil	Unlimited edition	Near Mint or Better	Correctly printed	1.8	3.6	2.75	Within Perplexity price range	2024-10-09	Yes	2025-01-24	1.8	Within Perplexity price range	804.03	87.0539	B	107	107	Male	Large city	North Rhine-Westphalia
Lt. Surge's Voltorb	86/132	Gym Challenge	English	Pokémon character	Common	Non-holofoil	Unlimited edition	Near Mint or Better	Correctly printed	1.8	2.5	2.35	Within Perplexity price range	2024-08-22	Yes	2025-01-17	1.75	Below Perplexity price range	805.78	87.2434	B	148	148	Male	Large city	Thuringia
Onix	56/102	Base Set	German	Pokémon character	Common	Non-holofoil	Unlimited edition	Near Mint or Better	Correctly printed	1	8	2.35	Within Perplexity price range	2024-10-27	Yes	2024-11-08	1.7	Within Perplexity price range	807.48	87.4275	B	12	12	Male	Medium-sized city	Schleswig-Holstein
Hornliu	69/102	Base Set	German	Pokémon character	Common	Non-holofoil	Unlimited edition	Near Mint or Better	Correctly printed	2	5	1.6	Below Perplexity price range	2024-12-12	Yes	2025-01-12	1.6	Below Perplexity price range	809.08	87.6007	B	31	31	Male	Small town	Bavaria
Dratini	53/82	Team Rocket	German	Pokémon character	Common	Non-holofoil	Unlimited edition	Excellent	Correctly printed	0.02	1.52	2.05	Above Perplexity price range	2024-12-14	Yes	2025-03-01	1.6	Above Perplexity price range	810.68	87.7739	B	77	77	Male	Small town	Baden-Wuerttemberg
Slowpoke	67/82	Team Rocket	English	Pokémon character	Common	Non-holofoil	Unlimited edition	Near Mint or Better	Correctly printed	1.8	2.5	1.95	Within Perplexity price range	2024-09-02	Yes	2025-02-27	1.55	Below Perplexity price range	812.23	87.9417	B	178	178	Male	Large city	North Rhine-Westphalia
Sterndu	65/102	Base Set	German	Pokémon character	Common	Non-holofoil	Unlimited edition	Near Mint or Better	Correctly printed	0.79	8	1.55	Within Perplexity price range	2024-11-04	Yes	2025-01-12	1.55	Within Perplexity price range	813.78	88.1096	B	69	69	Male	Small town	Bavaria
Rattfratz	61/102	Base Set	German	Pokémon character	Common	Non-holofoil	Unlimited edition	Near Mint or Better	Correctly printed	2	10	1.55	Below Perplexity price range	2024-11-06	Yes	2025-01-12	1.55	Below Perplexity price range	815.33	88.2774	B	67	67	Male	Small town	Bavaria
Onix	56/102	Base Set	German	Pokémon character	Common	Non-holofoil	Unlimited edition	Excellent	Correctly printed	1.3	20.87	1.55	Within Perplexity price range	2024-11-09	Yes	2025-01-12	1.55	Within Perplexity price range	816.88	88.4452	B	64	64	Male	Small town	Bavaria
Kokuna	33/102	Base Set	German	Pokémon character	Uncommon	Non-holofoil	Unlimited edition	Excellent	Correctly printed	1	15	1.55	Within Perplexity price range	2024-11-12	Yes	2024-12-28	1.55	Within Perplexity price range	818.43	88.613	B	46	46	Male	Medium-sized city	Lower Saxony
Fukano	28/102	Base Set	German	Pokémon character	Uncommon	Non-holofoil	Unlimited edition	Excellent	Correctly printed	1	10	1.55	Within Perplexity price range	2024-11-19	Yes	2025-01-12	1.55	Within Perplexity price range	819.98	88.7809	B	54	54	Male	Small town	Bavaria
Jurob	41/102	Base Set	German	Pokémon character	Uncommon	Non-holofoil	Unlimited edition	Excellent	Correctly printed	1	10	1.55	Within Perplexity price range	2024-11-23	Yes	2024-11-24	1.55	Within Perplexity price range	821.53	88.9487	B	1	1	Male	Rural municipality	Baden-Wuerttemberg
Austos	32/62	Fossil	German	Pokémon character	Uncommon	Non-holofoil	Unlimited edition	Excellent	Correctly printed	2	15	1.55	Below Perplexity price range	2024-11-24	Yes	2024-11-26	1.55	Below Perplexity price range	823.08	89.1165	B	2	2	Male	Large city	Hamburg
Kingler	38/62	Fossil	German	Pokémon character	Uncommon	Non-holofoil	Unlimited edition	Excellent	Correctly printed	3	20	1.55	Below Perplexity price range	2024-11-25	Yes	2025-01-12	1.55	Below Perplexity price range	824.63	89.2843	B	48	48	Male	Small town	Bavaria
Enton	53/62	Fossil	German	Pokémon character	Common	Non-holofoil	Unlimited edition	Excellent	Correctly printed	0.45	0.78	1.55	Above Perplexity price range	2025-01-08	Yes	2025-03-21	1.55	Above Perplexity price range	826.18	89.4521	B	72	72	Male	Large city	Bavaria
Beedrill	17/102	Base Set	Italian	Pokémon character	Rare	Non-holofoil	Unlimited edition	Excellent	Correctly printed	3	8	2.95	Below Perplexity price range	2024-06-04	Yes	2024-11-08	1.5	Below Perplexity price range	827.68	89.6146	B	157	157	Male	Medium-sized city	Schleswig-Holstein
Kadabra	46/130	Base Set 2	English	Pokémon character	Uncommon	Non-holofoil	Unlimited edition	Near Mint or Better	Correctly printed	1.5	2.5	2	Within Perplexity price range	2024-08-02	Yes	2025-01-17	1.5	Within Perplexity price range	829.18	89.777	B	168	168	Male	Large city	Thuringia
Exeggutor	39/130	Base Set 2	English	Pokémon character	Uncommon	Non-holofoil	Unlimited edition	Excellent	Correctly printed	0.5	2	2	Within Perplexity price range	2024-08-01	Yes	2024-11-14	1.5	Within Perplexity price range	830.68	89.9394	B	105	105	Male	Small town	Lower Saxony
Gastly	33/62	Fossil	English	Pokémon character	Uncommon	Non-holofoil	Unlimited edition	Excellent	Correctly printed	1	3	1.5	Within Perplexity price range	2024-08-01	Yes	2024-12-19	1.5	Within Perplexity price range	832.18	90.1018	B	140	140	Male	Medium-sized city	Schleswig-Holstein
Rattikarl	40/102	Base Set	German	Pokémon character	Uncommon	Non-holofoil	Unlimited edition	Near Mint or Better	Correctly printed	3	8	3	Within Perplexity price range	2024-08-04	Yes	2024-08-17	1.5	Below Perplexity price range	833.68	90.2642	B	13	13	Male	Small town	North Rhine-Westphalia
Rattikarl	40/102	Base Set	German	Pokémon character	Uncommon	Non-holofoil	Unlimited edition	Near Mint or Better	Correctly printed	3	8	3	Within Perplexity price range	2024-08-04	Yes	2024-08-17	1.5	Below Perplexity price range	835.18	90.4266	B	13	13	Male	Small town	North Rhine-Westphalia
Jugong	25/102	Base Set	German	Pokémon character	Uncommon	Non-holofoil	Unlimited edition	Excellent	Correctly printed	1.3	1.5	1.5	Within Perplexity price range	2024-08-13	Yes	2024-09-01	1.5	Within Perplexity price range	836.68	90.589	B	19	19	Male	Small town	Lower Saxony
Machop	59/82	Team Rocket	English	Pokémon character	Common	Non-holofoil	Unlimited edition	Near Mint or Better	Correctly printed	1.8	2.5	1.85	Within Perplexity price range	2024-09-03	Yes	2025-02-27	1.5	Below Perplexity price range	838.18	90.7514	B	177	177	Male	Large city	North Rhine-Westphalia
Dratini	53/82	Team Rocket	English	Pokémon character	Common	Non-holofoil	Unlimited edition	Excellent	Correctly printed	0.9	1.8	1.95	Above Perplexity price range	2024-10-07	Yes	2025-02-27	1.5	Within Perplexity price range	839.68	90.9138	B	143	143	Male	Large city	North Rhine-Westphalia
Onix	84/130	Base Set 2	English	Pokémon character	Common	Non-holofoil	Unlimited edition	Excellent	Correctly printed	1	2	2.25	Above Perplexity price range	2024-11-09	Yes	2025-01-17	1.5	Within Perplexity price range	841.18	91.0762	B	69	69	Male	Large city	Thuringia
Tentoxa	44/62	Fossil	German	Pokémon character	Uncommon	Non-holofoil	Unlimited edition	Excellent	Correctly printed	1	10	1.5	Within Perplexity price range	2024-11-16	Yes	2025-01-09	1.5	Within Perplexity price range	842.68	91.2386	B	54	54	Male	Large city	Baden-Wuerttemberg
Full Heal Energy	81/82	Team Rocket	English	Energy	Uncommon	Non-holofoil	Unlimited edition	Near Mint or Better	Correctly printed	0.93	1.45	2.15	Above Perplexity price range	2024-12-11	Yes	2025-03-01	1.5	Above Perplexity price range	844.18	91.401	B	80	80	Male	Small town	Baden-Wuerttemberg
Sleima	57/82	Team Rocket	German	Pokémon character	Common	Non-holofoil	Unlimited edition	Excellent	Correctly printed	0.02	0.88	2.25	Above Perplexity price range	2024-12-14	Yes	2025-01-17	1.5	Above Perplexity price range	845.68	91.5634	B	34	34	Male	Large city	Thuringia
Zubat	57/62	Fossil	German	Pokémon character	Common	Non-holofoil	Unlimited edition	Excellent	Correctly printed	1.5	2	1.5	Within Perplexity price range	2025-01-02	Yes	2025-01-12	1.5	Within Perplexity price range	847.18	91.7259	B	10	10	Male	Small town	Bavaria
Flegmon	67/82	Team Rocket	German	Pokémon character	Common	Non-holofoil	Unlimited edition	Excellent	Correctly printed	0.97	1.5	1.9	Above Perplexity price range	2025-01-08	Yes	2025-01-17	1.5	Within Perplexity price range	848.68	91.8883	B	9	9	Male	Large city	Thuringia
Smogmog	45/62	Fossil	German	Pokémon character	Uncommon	Non-holofoil	Unlimited edition	Excellent	Correctly printed	1	10	1.45	Within Perplexity price range	2024-11-14	Yes	2024-12-19	1.45	Within Perplexity price range	850.13	92.0453	B	35	35	Male	Medium-sized city	Schleswig-Holstein
Rossana	31/102	Base Set	German	Pokémon character	Uncommon	Non-holofoil	Unlimited edition	Excellent	Correctly printed	2	20	1.45	Below Perplexity price range	2024-11-26	Yes	2025-01-12	1.45	Below Perplexity price range	851.58	92.2023	B	47	47	Male	Small town	Bavaria
Kabuto	50/62	Fossil	German	Pokémon character	Common	Non-holofoil	Unlimited edition	Excellent	Correctly printed	0.68	1.79	1.45	Within Perplexity price range	2025-01-08	Yes	2025-01-12	1.45	Within Perplexity price range	853.03	92.3592	B	4	4	Male	Small town	Bavaria
Oddish	58/64	Jungle	English	Pokémon character	Common	Non-holofoil	Unlimited edition	Near Mint or Better	Correctly printed	1.7	2.1	1.95	Within Perplexity price range	2024-08-30	Yes	2025-01-24	1.4	Below Perplexity price range	854.43	92.5108	B	147	147	Male	Large city	North Rhine-Westphalia
Psyduck	65/82	Team Rocket	English	Pokémon character	Common	Non-holofoil	Unlimited edition	Near Mint or Better	Correctly printed	1.7	2	1.85	Within Perplexity price range	2024-09-03	Yes	2025-02-27	1.4	Below Perplexity price range	855.83	92.6624	B	177	177	Male	Large city	North Rhine-Westphalia
Pokémon Center	114/130	Base Set 2	English	Trainer	Uncommon	Non-holofoil	Unlimited edition	Near Mint or Better	Correctly printed	2	20	1.95	Below Perplexity price range	2024-12-06	Yes	2025-03-01	1.4	Below Perplexity price range	857.23	92.814	B	85	85	Male	Small town	Baden-Wuerttemberg
Abra	49/82	Team Rocket	English	Pokémon character	Common	Non-holofoil	Unlimited edition	Near Mint or Better	Correctly printed	1.35	2	1.5	Within Perplexity price range	2024-08-27	Yes	2025-02-27	1.35	Within Perplexity price range	858.58	92.9602	B	184	184	Male	Large city	North Rhine-Westphalia
Nidoran male	83/130	Base Set 2	English	Pokémon character	Common	Non-holofoil	Unlimited edition	Excellent	Correctly printed	1	3.5	1.65	Within Perplexity price range	2024-11-09	Yes	2025-03-02	1.35	Within Perplexity price range	859.93	93.1063	B	113	113	Male	Small town	Baden-Wuerttemberg
Nidorina	40/64	Jungle	German	Pokémon character	Uncommon	Non-holofoil	Unlimited edition	Excellent	Correctly printed	1	15	1.35	Within Perplexity price range	2024-11-12	Yes	2025-01-12	1.35	Within Perplexity price range	861.28	93.2525	B	61	61	Male	Small town	Bavaria
Georok	37/62	Fossil	German	Pokémon character	Uncommon	Non-holofoil	Unlimited edition	Excellent	Correctly printed	1	3	1.35	Within Perplexity price range	2024-11-28	Yes	2024-12-28	1.35	Within Perplexity price range	862.63	93.3987	B	30	30	Male	Medium-sized city	Lower Saxony
Magnetilo	53/102	Base Set	German	Pokémon character	Common	Non-holofoil	Unlimited edition	Near Mint or Better	Correctly printed	1.5	3	1.85	Within Perplexity price range	2024-09-28	Yes	2024-10-15	1.29	Below Perplexity price range	863.92	93.5383	B	17	17	Male	Small town	Bavaria
Taubsi	57/102	Base Set	German	Pokémon character	Common	Non-holofoil	Unlimited edition	Excellent	Correctly printed	1	10	1.55	Within Perplexity price range	2024-11-01	Yes	2024-11-17	1.29	Within Perplexity price range	865.21	93.678	B	16	16	Female	Medium-sized city	Saarland
Rattikarl	40/102	Base Set	German	Pokémon character	Uncommon	Non-holofoil	Unlimited edition	Excellent	Correctly printed	1	15	1.55	Within Perplexity price range	2024-11-15	Yes	2024-12-06	1.25	Within Perplexity price range	866.46	93.8133	B	21	21	Male	Large city	North Rhine-Westphalia
Kadabra	32/102	Base Set	German	Pokémon character	Uncommon	Non-holofoil	Unlimited edition	Excellent	Correctly printed	2	5	1.55	Below Perplexity price range	2024-11-27	Yes	2025-03-26	1.25	Below Perplexity price range	867.71	93.9487	B	119	119	Female	Medium-sized city	Bavaria
Voltobal	69/82	Team Rocket	German	Pokémon character	Common	Non-holofoil	Unlimited edition	Near Mint or Better	Correctly printed	0.43	2.85	1.5	Within Perplexity price range	2025-01-02	Yes	2025-01-17	1.25	Within Perplexity price range	868.96	94.084	B	15	15	Male	Large city	Thuringia
Vulpix	68/102	Base Set	German	Pokémon character	Common	Non-holofoil	Unlimited edition	Excellent	Correctly printed	1.5	2.45	1.25	Below Perplexity price range	2025-01-03	Yes	2025-01-05	1.25	Below Perplexity price range	870.21	94.2194	B	2	2	Male	Rural municipality	Bavaria
Raticate	58/130	Base Set 2	English	Pokémon character	Uncommon	Non-holofoil	Unlimited edition	Excellent	Correctly printed	1	2	1.95	Within Perplexity price range	2024-08-04	Yes	2024-12-11	1.2	Within Perplexity price range	871.41	94.3493	B	129	129	Male	Large city	North Rhine-Westphalia
Mankey	61/82	Team Rocket	English	Pokémon character	Common	Non-holofoil	Unlimited edition	Near Mint or Better	Correctly printed	1.7	2	1.4	Below Perplexity price range	2024-09-02	Yes	2025-02-27	1.2	Below Perplexity price range	872.61	94.4792	B	178	178	Male	Large city	North Rhine-Westphalia
Nidoran female	57/64	Jungle	English	Pokémon character	Common	Non-holofoil	Unlimited edition	Near Mint or Better	Correctly printed	1.5	11.5	1.55	Within Perplexity price range	2024-11-06	Yes	2025-01-24	1.2	Below Perplexity price range	873.81	94.6091	B	79	79	Male	Large city	North Rhine-Westphalia
Zubat	70/82	Team Rocket	German	Pokémon character	Common	Non-holofoil	Unlimited edition	Excellent	Correctly printed	0.02	1.49	1.4	Within Perplexity price range	2024-12-15	Yes	2025-01-17	1.2	Within Perplexity price range	875.01	94.7391	B	33	33	Male	Large city	Thuringia
Magnetilo	53/102	Base Set	German	Pokémon character	Common	Non-holofoil	Unlimited edition	Excellent	Correctly printed	1.59	2	1.2	Below Perplexity price range	2024-12-18	Yes	2025-01-12	1.2	Below Perplexity price range	876.21	94.869	B	25	25	Male	Small town	Bavaria
Mankey	61/82	Team Rocket	English	Pokémon character	Common	Non-holofoil	Unlimited edition	Near Mint or Better	Correctly printed	1.7	2	1.4	Below Perplexity price range	2024-08-30	Yes	2024-11-08	1.15	Below Perplexity price range	877.36	94.9935	B	70	70	Male	Medium-sized city	Schleswig-Holstein
Safcon	54/102	Base Set	German	Pokémon character	Common	Non-holofoil	Unlimited edition	Near Mint or Better	Correctly printed	0.9	1.5	1.15	Within Perplexity price range	2024-09-03	Yes	2024-09-17	1.15	Within Perplexity price range	878.51	95.118	C	14	14	Male	Small town	Lower Saxony
Dratini	26/102	Base Set	German	Pokémon character	Uncommon	Non-holofoil	Unlimited edition	Near Mint or Better	Correctly printed	0.9	1.5	1.15	Within Perplexity price range	2024-09-04	Yes	2024-09-26	1.15	Within Perplexity price range	879.66	95.2425	C	22	22	Male	Large city	North Rhine-Westphalia
Jugong	25/102	Base Set	German	Pokémon character	Uncommon	Non-holofoil	Unlimited edition	Near Mint or Better	Correctly printed	1.3	1.5	1.65	Above Perplexity price range	2024-09-05	Yes	2024-09-19	1.15	Below Perplexity price range	880.81	95.367	C	14	14	Male	Medium-sized city	Schleswig-Holstein
Snobilikat	42/64	Jungle	German	Pokémon character	Uncommon	Non-holofoil	Unlimited edition	Excellent	Correctly printed	2.25	3	1.15	Below Perplexity price range	2024-09-06	Yes	2024-12-04	1.15	Below Perplexity price range	881.96	95.4916	C	89	89	Not determinable	Large city	North Rhine-Westphalia
Paras	59/64	Jungle	English	Pokémon character	Common	Non-holofoil	Unlimited edition	Near Mint or Better	Correctly printed	1.8	3.6	1.45	Below Perplexity price range	2024-10-11	Yes	2025-01-24	1.15	Below Perplexity price range	883.11	95.6161	C	105	105	Male	Large city	North Rhine-Westphalia
Nidoran female	82/130	Base Set 2	English	Pokémon character	Common	Non-holofoil	Unlimited edition	Excellent	Correctly printed	1.5	11.5	1.35	Below Perplexity price range	2024-11-07	Yes	2025-01-17	1.15	Below Perplexity price range	884.26	95.7406	C	71	71	Male	Large city	Thuringia
Glutexo	24/102	Base Set	German	Pokémon character	Uncommon	Non-holofoil	Unlimited edition	Very Good	Correctly printed	2	5	1.15	Below Perplexity price range	2024-11-20	Yes	2024-12-19	1.15	Below Perplexity price range	885.41	95.8651	C	29	29	Male	Medium-sized city	Schleswig-Holstein
Seemon	48/111	Neo Genesis	German	Pokémon character	Uncommon	Non-holofoil	Unlimited edition	Near Mint or Better	Correctly printed	2	20	1.25	Below Perplexity price range	2024-11-23	Yes	2024-11-26	1.15	Below Perplexity price range	886.56	95.9896	C	3	3	Male	Medium-sized city	Schleswig-Holstein
Kadabra	32/102	Base Set	German	Pokémon character	Uncommon	Non-holofoil	Unlimited edition	Excellent	Correctly printed	1	3	1.15	Within Perplexity price range	2024-11-26	Yes	2025-04-22	1.15	Within Perplexity price range	887.71	96.1141	C	147	147	Male	Large city	Bavaria
The Boss's Way	73/82	Team Rocket	English	Trainer	Uncommon	Non-holofoil	Unlimited edition	Excellent	Correctly printed	0.45	1.8	1.15	Within Perplexity price range	2024-12-05	Yes	2025-03-16	1.15	Within Perplexity price range	888.86	96.2386	C	101	101	Female	Rural municipality	Baden-Wuerttemberg
PlusPower	84/102	Base Set	German	Trainer	Uncommon	Non-holofoil	Unlimited edition	Near Mint or Better	Correctly printed	2	20	1.15	Below Perplexity price range	2024-12-06	Yes	2025-01-04	1.15	Below Perplexity price range	890.01	96.3631	C	29	29	Male	Rural municipality	Rhineland-Palatinate
Seeper	49/62	Fossil	German	Pokémon character	Common	Non-holofoil	Unlimited edition	Near Mint or Better	Correctly printed	0.37	2.85	1.15	Within Perplexity price range	2024-12-18	Yes	2024-12-19	1.15	Within Perplexity price range	891.16	96.4877	C	1	1	Male	Medium-sized city	Schleswig-Holstein
Tentacha	56/62	Fossil	German	Pokémon character	Common	Non-holofoil	Unlimited edition	Excellent	Correctly printed	0.49	2	1.15	Within Perplexity price range	2025-01-02	Yes	2025-01-09	1.15	Within Perplexity price range	892.31	96.6122	C	7	7	Male	Large city	Baden-Wuerttemberg
Ponita	64/82	Team Rocket	German	Pokémon character	Common	Non-holofoil	Unlimited edition	Excellent	Correctly printed	0.55	2.27	1.35	Within Perplexity price range	2025-01-04	Yes	2025-01-17	1.15	Within Perplexity price range	893.46	96.7367	C	13	13	Male	Large city	Thuringia
Brock's Geodude	68/132	Gym Challenge	English	Pokémon character	Common	Non-holofoil	Unlimited edition	Near Mint or Better	Correctly printed	1.35	2	1.75	Within Perplexity price range	2024-08-22	Yes	2024-10-11	1.14	Below Perplexity price range	894.6	96.8601	C	50	50	Female	Medium-sized city	Lower Saxony
Dodu	48/102	Base Set	German	Pokémon character	Common	Non-holofoil	Unlimited edition	Near Mint or Better	Correctly printed	0.9	1.5	1.1	Within Perplexity price range	2024-08-27	Yes	2024-12-28	1.1	Within Perplexity price range	895.7	96.9792	C	123	123	Male	Medium-sized city	Lower Saxony
Dodu	48/102	Base Set	German	Pokémon character	Common	Non-holofoil	Unlimited edition	Near Mint or Better	Correctly printed	0.9	1.5	1.1	Within Perplexity price range	2024-09-03	Yes	2024-09-17	1.1	Within Perplexity price range	896.8	97.0983	C	14	14	Male	Small town	Lower Saxony
Voltorb	69/82	Team Rocket	English	Pokémon character	Common	Non-holofoil	Unlimited edition	Excellent	Correctly printed	1.8	3.6	1.25	Below Perplexity price range	2024-10-06	Yes	2025-02-27	1.1	Below Perplexity price range	897.9	97.2174	C	144	144	Male	Large city	North Rhine-Westphalia
Tangela	66/102	Base Set	German	Pokémon character	Common	Non-holofoil	Unlimited edition	Near Mint or Better	Correctly printed	2	10	1.35	Below Perplexity price range	2024-11-04	Yes	2024-11-08	1.1	Below Perplexity price range	899	97.3365	C	4	4	Male	Medium-sized city	Schleswig-Holstein
Rhyhorn	61/64	Jungle	English	Pokémon character	Common	Non-holofoil	Unlimited edition	Near Mint or Better	Correctly printed	1.1	12.2	1.45	Within Perplexity price range	2024-11-08	Yes	2025-01-24	1.1	Within Perplexity price range	900.1	97.4556	C	77	77	Male	Large city	North Rhine-Westphalia
Alpollo	29/102	Base Set	German	Pokémon character	Uncommon	Non-holofoil	Unlimited edition	Excellent	Correctly printed	3	20	1.25	Below Perplexity price range	2024-11-26	Yes	2024-12-28	1.1	Below Perplexity price range	901.2	97.5747	C	32	32	Male	Small town	Bavaria
Rettan	56/82	Team Rocket	German	Pokémon character	Common	Non-holofoil	Unlimited edition	Excellent	Correctly printed	1	3	1.1	Within Perplexity price range	2024-12-12	Yes	2024-12-29	1.1	Within Perplexity price range	902.3	97.6938	C	17	17	Male	Large city	North Rhine-Westphalia
Ponita	64/82	Team Rocket	German	Pokémon character	Common	Non-holofoil	Unlimited edition	Excellent	Correctly printed	0.55	1.97	1.1	Within Perplexity price range	2025-01-08	Yes	2025-01-09	1.1	Within Perplexity price range	903.4	97.8129	C	1	1	Male	Rural municipality	Bavaria
Sterndu	65/102	Base Set	German	Pokémon character	Common	Non-holofoil	Unlimited edition	Excellent	Correctly printed	1	8	2.15	Within Perplexity price range	2024-10-27	Yes	2024-11-08	1.05	Within Perplexity price range	904.45	97.9266	C	12	12	Male	Medium-sized city	Schleswig-Holstein
Evoli	51/64	Jungle	German	Pokémon character	Common	Non-holofoil	Unlimited edition	Excellent	Correctly printed	1	5	1.05	Within Perplexity price range	2024-11-09	Yes	2025-01-12	1.05	Within Perplexity price range	905.5	98.0403	C	64	64	Male	Small town	Bavaria
Dratini	26/102	Base Set	German	Pokémon character	Uncommon	Non-holofoil	Unlimited edition	Excellent	Correctly printed	1	15	1.05	Within Perplexity price range	2024-11-13	Yes	2025-01-12	1.05	Within Perplexity price range	906.55	98.154	C	60	60	Male	Small town	Bavaria
Seemon	42/62	Fossil	German	Pokémon character	Uncommon	Non-holofoil	Unlimited edition	Very Good	Correctly printed	0.5	2	1.05	Within Perplexity price range	2024-11-15	Yes	2025-01-24	1.05	Within Perplexity price range	907.6	98.2676	C	70	70	Male	Small town	Baden-Wuerttemberg
Porenta	27/102	Base Set	German	Pokémon character	Uncommon	Non-holofoil	Unlimited edition	Excellent	Correctly printed	0.5	2	1	Within Perplexity price range	2024-08-03	Yes	2024-12-28	1	Within Perplexity price range	908.6	98.3759	C	147	147	Male	Large city	North Rhine-Westphalia
Erika's Bellsprout	38/132	Gym Challenge	English	Pokémon character	Uncommon	Non-holofoil	Unlimited edition	Near Mint or Better	Correctly printed	0.2	2.7	1.5	Within Perplexity price range	2024-08-09	Yes	2024-08-14	1	Within Perplexity price range	909.6	98.4842	C	5	5	Male	Small town	North Rhine-Westphalia
Quapsel	59/102	Base Set	German	Pokémon character	Common	Non-holofoil	Unlimited edition	Near Mint or Better	Correctly printed	0.5	2	1	Within Perplexity price range	2024-08-15	Yes	2024-09-02	1	Within Perplexity price range	910.6	98.5925	C	18	18	Male	Large city	North Rhine-Westphalia
Raupy	45/102	Base Set	German	Pokémon character	Common	Non-holofoil	Unlimited edition	Near Mint or Better	Correctly printed	0.9	1.5	1	Within Perplexity price range	2024-08-12	Yes	2024-11-21	1	Within Perplexity price range	911.6	98.7007	C	101	101	Male	Medium-sized city	North Rhine-Westphalia
Safcon	54/102	Base Set	German	Pokémon character	Common	Non-holofoil	Unlimited edition	Excellent	Correctly printed	0.9	1.5	1	Within Perplexity price range	2024-08-27	Yes	2024-09-01	1	Within Perplexity price range	912.6	98.809	C	5	5	Male	Large city	Saarland
Ekans	56/82	Team Rocket	English	Pokémon character	Common	Non-holofoil	Unlimited edition	Near Mint or Better	Correctly printed	1.35	3	1	Below Perplexity price range	2024-08-29	Yes	2025-02-27	1	Below Perplexity price range	913.6	98.9173	C	182	182	Male	Large city	North Rhine-Westphalia
Exeggcute	52/64	Jungle	English	Pokémon character	Common	Non-holofoil	Unlimited edition	Near Mint or Better	Correctly printed	5	15	1	Below Perplexity price range	2024-09-04	Yes	2025-01-24	1	Below Perplexity price range	914.6	99.0256	C	142	142	Male	Large city	North Rhine-Westphalia
Quapsel	59/102	Base Set	German	Pokémon character	Common	Non-holofoil	Unlimited edition	Near Mint or Better	Correctly printed	0.5	2	1	Within Perplexity price range	2024-09-06	Yes	2025-01-12	1	Within Perplexity price range	915.6	99.1338	C	128	128	Male	Small town	Bavaria
Raupy	45/102	Base Set	German	Pokémon character	Common	Non-holofoil	Unlimited edition	Near Mint or Better	Correctly printed	0.9	1.5	1	Within Perplexity price range	2024-09-08	Yes	2024-10-01	1	Within Perplexity price range	916.6	99.2421	C	23	23	Male	Large city	Bremen
Raupy	45/102	Base Set	German	Pokémon character	Common	Non-holofoil	Unlimited edition	Near Mint or Better	Correctly printed	0.9	1.5	1	Within Perplexity price range	2024-09-08	Yes	2024-12-28	1	Within Perplexity price range	917.6	99.3504	C	111	111	Male	Medium-sized city	Lower Saxony
Quapsel	59/102	Base Set	German	Pokémon character	Common	Non-holofoil	Unlimited edition	Near Mint or Better	Correctly printed	0.5	2	1	Within Perplexity price range	2024-09-08	Yes	2024-09-19	1	Within Perplexity price range	918.6	99.4586	C	11	11	Male	Medium-sized city	Schleswig-Holstein
Spearow	62/64	Jungle	English	Pokémon character	Common	Non-holofoil	Unlimited edition	Excellent	Correctly printed	1.4	2.7	1	Below Perplexity price range	2024-10-06	Yes	2025-01-24	1	Below Perplexity price range	919.6	99.5669	C	110	110	Male	Large city	North Rhine-Westphalia
Bellsprout	49/64	Jungle	English	Pokémon character	Common	Non-holofoil	Unlimited edition	Excellent	Correctly printed	0.9	1.8	1	Within Perplexity price range	2024-10-06	Yes	2025-01-24	1	Within Perplexity price range	920.6	99.6752	C	110	110	Male	Large city	North Rhine-Westphalia
Diglett	52/82	Team Rocket	English	Pokémon character	Common	Non-holofoil	Unlimited edition	Near Mint or Better	Correctly printed	1.8	3.6	1.25	Below Perplexity price range	2024-10-07	Yes	2025-02-27	1	Below Perplexity price range	921.6	99.7835	C	143	143	Male	Large city	North Rhine-Westphalia
Magnemite	60/82	Team Rocket	English	Pokémon character	Common	Non-holofoil	Unlimited edition	Near Mint or Better	Correctly printed	1.8	3.6	1.25	Below Perplexity price range	2024-10-08	Yes	2025-02-27	1	Below Perplexity price range	922.6	99.8917	C	142	142	Male	Large city	North Rhine-Westphalia
Rattfratz	66/82	Team Rocket	German	Pokémon character	Common	Non-holofoil	Unlimited edition	Near Mint or Better	Correctly printed	0.62	5.99	1.1	Within Perplexity price range	2025-01-01	Yes	2025-01-17	1	Within Perplexity price range	923.6	100	C	16	16	Male	Large city	Thuringia
Omanyte	52/62	Fossil	English	Pokémon character	Common	Non-holofoil	Unlimited edition	Near Mint or Better	Correctly printed	1.99	2.5	2	Within Perplexity price range	2024-07-31	No								300
Weepinbell	48/64	Jungle	English	Pokémon character	Uncommon	Non-holofoil	Unlimited edition	Near Mint or Better	Correctly printed	1	3	1.5	Within Perplexity price range	2024-07-31	No								300
Parasect	41/64	Jungle	English	Pokémon character	Uncommon	Non-holofoil	Unlimited edition	Near Mint or Better	Correctly printed	1.5	2.5	1.5	Within Perplexity price range	2024-07-31	No								300
Farfetch'd	40/130	Base Set 2	English	Pokémon character	Uncommon	Non-holofoil	Unlimited edition	Excellent	Correctly printed	0.4	1	1	Within Perplexity price range	2024-08-03	No								297
Alpollo	29/102	Base Set	German	Pokémon character	Uncommon	Non-holofoil	Unlimited edition	Near Mint or Better	Correctly printed	1	3	2.95	Within Perplexity price range	2024-08-15	No								285
Exeggcute	52/64	Jungle	English	Pokémon character	Common	Non-holofoil	Unlimited edition	Near Mint or Better	Correctly printed	5	15	1	Below Perplexity price range	2024-08-16	No								284
Meowth	56/64	Jungle	English	Pokémon character	Common	Non-holofoil	Unlimited edition	Near Mint or Better	Correctly printed	3	5	1.45	Below Perplexity price range	2024-08-29	No								271
Digda	47/102	Base Set	German	Pokémon character	Common	Non-holofoil	Unlimited edition	Excellent	Correctly printed	0.9	1.5	1	Within Perplexity price range	2024-08-29	No								271
Meowth	56/64	Jungle	English	Pokémon character	Common	Non-holofoil	Unlimited edition	Near Mint or Better	Correctly printed	3	5	1.45	Below Perplexity price range	2024-09-02	No								267
Dratini	26/102	Base Set	German	Pokémon character	Uncommon	Non-holofoil	Unlimited edition	Near Mint or Better	Correctly printed	0.9	1.5	1.15	Within Perplexity price range	2024-09-04	No								265
Alpollo	29/102	Base Set	German	Pokémon character	Uncommon	Non-holofoil	Unlimited edition	Near Mint or Better	Correctly printed	1	3	2.95	Within Perplexity price range	2024-09-05	No								264
Quapsel	59/102	Base Set	German	Pokémon character	Common	Non-holofoil	Unlimited edition	Near Mint or Better	Correctly printed	0.5	2	1	Within Perplexity price range	2024-09-08	No								261
Rapidash	44/64	Jungle	English	Pokémon character	Uncommon	Non-holofoil	Unlimited edition	Near Mint or Better	Correctly printed	3.3	4.5	3.95	Within Perplexity price range	2024-09-12	No								257
Göre	75/102	Base Set	German	Trainer	Rare	Non-holofoil	Unlimited edition	Excellent	Correctly printed	2.7	3	4.95	Above Perplexity price range	2024-09-13	No								256
Göre	75/102	Base Set	German	Trainer	Rare	Non-holofoil	Unlimited edition	Near Mint or Better	Correctly printed	2.5	3	6.95	Above Perplexity price range	2024-09-27	No								242
Glumanda	46/102	Base Set	German	Pokémon character	Common	Non-holofoil	Unlimited edition	Excellent	Correctly printed	1.5	4	4.95	Above Perplexity price range	2024-09-28	No								241
Eevee	51/64	Jungle	English	Pokémon character	Common	Non-holofoil	Unlimited edition	Near Mint or Better	Correctly printed	2.7	4.5	2.25	Below Perplexity price range	2024-10-01	No								238
Ponita	60/102	Base Set	German	Pokémon character	Common	Non-holofoil	Unlimited edition	Excellent	Correctly printed	0.9	2	1	Within Perplexity price range	2024-10-02	No								237
Vulpix	68/102	Base Set	German	Pokémon character	Common	Non-holofoil	Unlimited edition	Near Mint or Better	Correctly printed	2	4	2.25	Within Perplexity price range	2024-10-02	No								237
Growlithe	42/130	Base Set 2	English	Pokémon character	Uncommon	Non-holofoil	Unlimited edition	Near Mint or Better	Correctly printed	2.25	3.6	4.85	Above Perplexity price range	2024-10-04	No								235
Nebulak	50/102	Base Set	German	Pokémon character	Common	Non-holofoil	Unlimited edition	Near Mint or Better	Correctly printed	1.5	3.5	1.85	Within Perplexity price range	2024-10-06	No								233
Jigglypuff	54/64	Jungle	English	Pokémon character	Common	Non-holofoil	Unlimited edition	Near Mint or Better	Correctly printed	1.8	3.6	2.95	Within Perplexity price range	2024-10-08	No								231
Mankey	55/64	Jungle	English	Pokémon character	Common	Non-holofoil	Unlimited edition	Near Mint or Better	Correctly printed	1.8	3.6	1.45	Below Perplexity price range	2024-10-08	No								231
Glumanda	46/102	Base Set	German	Pokémon character	Common	Non-holofoil	Unlimited edition	Excellent	Correctly printed	1.5	4	4.35	Above Perplexity price range	2024-10-11	No								228
Muk	13/62	Fossil	English	Pokémon character	Rare	Holofoil	Unlimited edition	Very Good	Correctly printed	3	14	4.95	Within Perplexity price range	2024-10-15	No								224
Sleimok	13/62	Fossil	German	Pokémon character	Rare	Holofoil	Unlimited edition	Very Good	Correctly printed	5	15	5.95	Within Perplexity price range	2024-10-15	No								224
Machomei	8/102	Base Set	German	Pokémon character	Rare	Holofoil	First edition	Excellent	Correctly printed	15	40	22.95	Within Perplexity price range	2024-10-15	No								224
Dragoran	19/62	Fossil	German	Pokémon character	Rare	Non-holofoil	Unlimited edition	Excellent	Correctly printed	8	20	17.95	Within Perplexity price range	2024-10-18	No								221
Mewtu	10/102	Base Set	German	Pokémon character	Rare	Holofoil	Unlimited edition	Excellent	Correctly printed	20	60	34.95	Within Perplexity price range	2024-10-18	No								221
Sniebel	25/111	Neo Genesis	German	Pokémon character	Rare	Non-holofoil	Unlimited edition	Excellent	Correctly printed	3	8	5.95	Within Perplexity price range	2024-10-19	No								220
Super-Energierückgewinnung	89/111	Neo Genesis	German	Trainer	Rare	Non-holofoil	Unlimited edition	Excellent	Correctly printed	3	8	8.95	Above Perplexity price range	2024-10-22	No								217
Energieaufladung	85/111	Neo Genesis	German	Trainer	Rare	Non-holofoil	Unlimited edition	Excellent	Correctly printed	3	8	7.95	Within Perplexity price range	2024-10-22	No								217
Nidoran male	83/130	Base Set 2	English	Pokémon character	Common	Non-holofoil	Unlimited edition	Near Mint or Better	Correctly printed	1	3.5	1.95	Within Perplexity price range	2024-10-26	No								213
Vulpix	99/130	Base Set 2	English	Pokémon character	Common	Non-holofoil	Unlimited edition	Near Mint or Better	Correctly printed	1.43	13.6	3.45	Within Perplexity price range	2024-10-26	No								213
Pidgey	86/130	Base Set 2	English	Pokémon character	Common	Non-holofoil	Unlimited edition	Near Mint or Better	Correctly printed	0.9	17.25	2.95	Within Perplexity price range	2024-10-27	No								212
Abra	43/102	Base Set	English	Pokémon character	Common	Non-holofoil	Unlimited edition	Excellent	Correctly printed	0.9	4.5	1	Within Perplexity price range	2024-10-27	No								212
Abra	65/130	Base Set 2	English	Pokémon character	Common	Non-holofoil	Unlimited edition	Near Mint or Better	Correctly printed	0.9	27	1.45	Within Perplexity price range	2024-10-28	No								211
Smogon	51/102	Base Set	German	Pokémon character	Common	Non-holofoil	Unlimited edition	Excellent	Correctly printed	1	5	1	Within Perplexity price range	2024-10-28	No								211
Machop	78/130	Base Set 2	English	Pokémon character	Common	Non-holofoil	Unlimited edition	Near Mint or Better	Correctly printed	0.9	27	1.45	Within Perplexity price range	2024-10-29	No								210
Abra	43/102	Base Set	German	Pokémon character	Common	Non-holofoil	Unlimited edition	Excellent	Correctly printed	1.38	13.85	1.25	Below Perplexity price range	2024-10-29	No								210
Machollo	52/102	Base Set	German	Pokémon character	Common	Non-holofoil	Unlimited edition	Excellent	Correctly printed	1	10	1.15	Within Perplexity price range	2024-10-29	No								210
Abra	43/102	Base Set	German	Pokémon character	Common	Non-holofoil	Unlimited edition	Excellent	Correctly printed	1.65	6.8	1.25	Below Perplexity price range	2024-11-01	No								207
Goldeen	53/64	Jungle	English	Pokémon character	Common	Non-holofoil	Unlimited edition	Excellent	Correctly printed	0.9	10.9	1	Within Perplexity price range	2024-11-04	No								204
Rattfratz	61/102	Base Set	German	Pokémon character	Common	Non-holofoil	Unlimited edition	Near Mint or Better	Correctly printed	2	10	1.55	Below Perplexity price range	2024-11-04	No								204
Machollo	52/102	Base Set	German	Pokémon character	Common	Non-holofoil	Unlimited edition	Very Good	Correctly printed	1	10	1	Within Perplexity price range	2024-11-04	No								204
Machollo	52/102	Base Set	German	Pokémon character	Common	Non-holofoil	Unlimited edition	Near Mint or Better	Correctly printed	1.49	5	1.25	Below Perplexity price range	2024-11-06	No								202
Machollo	52/102	Base Set	German	Pokémon character	Common	Non-holofoil	Unlimited edition	Near Mint or Better	Correctly printed	1.49	3.99	1.25	Below Perplexity price range	2024-11-06	No								202
Machollo	52/102	Base Set	German	Pokémon character	Common	Non-holofoil	Unlimited edition	Excellent	Correctly printed	1	10	1.15	Within Perplexity price range	2024-11-07	No								201
Sterndu	65/102	Base Set	German	Pokémon character	Common	Non-holofoil	Unlimited edition	Near Mint or Better	Correctly printed	0.79	8	1.55	Within Perplexity price range	2024-11-08	No								200
Pidgey	86/130	Base Set 2	English	Pokémon character	Common	Non-holofoil	Unlimited edition	Excellent	Correctly printed	0.9	17.25	2.45	Within Perplexity price range	2024-11-08	No								200
Ariados	27/111	Neo Genesis	German	Pokémon character	Uncommon	Non-holofoil	Unlimited edition	Excellent	Correctly printed	2	6	1.95	Below Perplexity price range	2024-11-13	No								195
Maschock	34/102	Base Set	German	Pokémon character	Uncommon	Non-holofoil	Unlimited edition	Very Good	Correctly printed	0.5	2	1.25	Within Perplexity price range	2024-11-17	No								191
Maschock	34/102	Base Set	German	Pokémon character	Uncommon	Non-holofoil	Unlimited edition	Excellent	Correctly printed	1	10	1.75	Within Perplexity price range	2024-11-18	No								190
Kokuna	33/102	Base Set	German	Pokémon character	Uncommon	Non-holofoil	Unlimited edition	Excellent	Correctly printed	1	15	1.55	Within Perplexity price range	2024-11-19	No								189
Fukano	28/102	Base Set	German	Pokémon character	Uncommon	Non-holofoil	Unlimited edition	Excellent	Correctly printed	1	10	1.5	Within Perplexity price range	2024-11-19	No								189
Elektek	33/111	Neo Genesis	German	Pokémon character	Uncommon	Non-holofoil	Unlimited edition	Excellent	Correctly printed	2	20	2.95	Within Perplexity price range	2024-11-26	No								182
Georok	37/62	Fossil	German	Pokémon character	Uncommon	Non-holofoil	Unlimited edition	Excellent	Correctly printed	3	60	1.55	Below Perplexity price range	2024-11-28	No								180
Super Potion	117/130	Base Set 2	English	Trainer	Uncommon	Non-holofoil	Unlimited edition	Excellent	Correctly printed	0.9	9	1.25	Within Perplexity price range	2024-12-05	No								173
Pokédex	87/102	Base Set	German	Trainer	Uncommon	Non-holofoil	Unlimited edition	Excellent	Correctly printed	2	15	1.35	Below Perplexity price range	2024-12-05	No								173
Pokémon-Flöte	86/102	Base Set	German	Trainer	Uncommon	Non-holofoil	Unlimited edition	Near Mint or Better	Correctly printed	2	20	6.15	Within Perplexity price range	2024-12-05	No								173
Defender	80/102	Base Set	German	Trainer	Uncommon	Non-holofoil	Unlimited edition	Excellent	Correctly printed	1	10	1.6	Within Perplexity price range	2024-12-07	No								171
Energiezugewinnung	81/102	Base Set	German	Trainer	Uncommon	Non-holofoil	Unlimited edition	Near Mint or Better	Correctly printed	2	20	1.35	Below Perplexity price range	2024-12-07	No								171
Supertrank	90/102	Base Set	German	Trainer	Uncommon	Non-holofoil	Unlimited edition	Near Mint or Better	Correctly printed	1	10	1	Within Perplexity price range	2024-12-07	No								171
Doppelte farblose Energie	96/102	Base Set	German	Energy	Uncommon	Non-holofoil	Unlimited edition	Excellent	Correctly printed	2	20	6.95	Within Perplexity price range	2024-12-09	No								169
Schlaf! (Rockets Geheimmaschine)	79/82	Team Rocket	German	Trainer	Common	Non-holofoil	First edition	Excellent	Correctly printed	0.48	5.99	3.15	Within Perplexity price range	2024-12-09	No								169
Uhu-Gasangriff	78/82	Team Rocket	German	Trainer	Common	Non-holofoil	First edition	Excellent	Misprint	2	5.99	49.95	Above Perplexity price range	2024-12-09	No								169
Hornliu	69/102	Base Set	German	Pokémon character	Common	Non-holofoil	Unlimited edition	Near Mint or Better	Correctly printed	2	5	1.55	Below Perplexity price range	2024-12-12	No								166
Myrapla	63/82	Team Rocket	German	Pokémon character	Common	Non-holofoil	Unlimited edition	Excellent	Correctly printed	0.02	0.49	1.6	Above Perplexity price range	2024-12-14	No								164
Smogon	51/102	Base Set	German	Pokémon character	Common	Non-holofoil	Unlimited edition	Excellent	Correctly printed	1.99	2.45	2	Within Perplexity price range	2024-12-15	No								163
Zubat	57/62	Fossil	German	Pokémon character	Common	Non-holofoil	Unlimited edition	Excellent	Correctly printed	1.5	2	1.55	Within Perplexity price range	2024-12-17	No								161
Rattfratz	61/102	Base Set	German	Pokémon character	Common	Non-holofoil	Unlimited edition	Excellent	Correctly printed	1.49	2.45	1.25	Below Perplexity price range	2024-12-17	No								161
Magnetilo	60/82	Team Rocket	German	Pokémon character	Common	Non-holofoil	Unlimited edition	Near Mint or Better	Correctly printed	0.71	4.99	2.5	Within Perplexity price range	2024-12-17	No								161
Dunkles Rattikarl	51/82	Team Rocket	German	Pokémon character	Common	Non-holofoil	Unlimited edition	Near Mint or Better	Correctly printed	0.68	7.99	2.9	Within Perplexity price range	2024-12-18	No								160
Rattfratz	61/102	Base Set	German	Pokémon character	Common	Non-holofoil	Unlimited edition	Near Mint or Better	Correctly printed	2	10	1.35	Below Perplexity price range	2025-01-01	No								146
Tentacha	56/62	Fossil	German	Pokémon character	Common	Non-holofoil	Unlimited edition	Near Mint or Better	Correctly printed	0.49	2	1.25	Within Perplexity price range	2025-01-01	No								146
Voltobal	69/82	Team Rocket	German	Pokémon character	Common	Non-holofoil	Unlimited edition	Excellent	Correctly printed	1.5	4.99	1.25	Below Perplexity price range	2025-01-03	No								144
Feurigel	57/111	Neo Genesis	German	Pokémon character	Common	Non-holofoil	Unlimited edition	Excellent	Correctly printed	2	2.45	2.05	Within Perplexity price range	2025-01-05	No								142
Muschas	54/62	Fossil	German	Pokémon character	Common	Non-holofoil	Unlimited edition	Excellent	Correctly printed	1.5	6.99	1.55	Within Perplexity price range	2025-01-08	No								139
Schiggy	68/82	Team Rocket	German	Pokémon character	Common	Non-holofoil	Unlimited edition	Near Mint or Better	Correctly printed	1.08	6.61	4.95	Within Perplexity price range	2025-01-08	No								139
Krabby	51/62	Fossil	German	Pokémon character	Common	Non-holofoil	Unlimited edition	Near Mint or Better	Correctly printed	0.36	2	1.45	Within Perplexity price range	2025-01-08	No								139
